# Supplementary material for: A New Integrative and Mobilizable Element Is a Major Contributor to Tetracycline Resistance in Streptococcus dysgalactiae subsp. equisimilis
Source: Antibiotics (Basel). 2023 Mar 15;12(3):579. doi: 10.3390/antibiotics12030579 (PMC10044688; doi:10.3390/antibiotics12030579)
Supplement: Supplementary file 1 [file antibiotics-12-00579-s001.zip]

Archive with 2 entries (2 files):
- Supplementary Figure S1.pdf
- Supplementary material Table S1.xlsx
